# Supplementary material for: Change process in psychotherapy for criminal offenders: a comprehensive review with content analysis
Source: Front Psychol. 2026 May 29;17:1776909. doi: 10.3389/fpsyg.2026.1776909 (PMC13260342; doi:10.3389/fpsyg.2026.1776909)
Supplement: Supplementary file 1 [file Supplementary_file_1.XLSX]

## Sheet: Coded Articles
#	Article Title	Study Design	Population Type	Intervention Modality	Setting	Focus	Subcomponent Codes
1	Cognitive-Behavioral Therapy Efficacy for Reducing Recidivism Rates of Moderate- and High-Risk Sexual Offenders (Mpofu et al., 2018)	Systematic Review/Meta-Analysis	Sexual Offenders	CBT	Not Specified / Review	Outcome-Focused	I.4; III.1; III.3; IV.1; IV.2; IV.4; VI.1; VI.3; VII.1
2	Outcomes of Psychological Therapies for Prisoners With Mental Health Problems: A Systematic Review and Meta-Analysis (Yoon et al., 2017)	Systematic Review/Meta-Analysis	Mentally Disordered Offenders	CBT	Prison	Outcome-Focused	I.4; II.5; III.1; III.3; III.5; IV.1; IV.2; IV.3; IV.4; V.1; VI.1; VI.3; VII.1; VII.4
3	A Systematic Review of Structured Group Interventions with Mentally Disordered Offenders (Watson et al., 2007)	Systematic Review/Meta-Analysis	Mentally Disordered Offenders	CBT	Forensic Hospital / Inpatient	Outcome-Focused	I.2; I.4; III.1; III.3; III.5; IV.1; IV.2; IV.4; V.1; VI.1; VI.3; VII.1; VII.4
4	Quality of the therapeutic alliance and associations with program outcomes for offenders participating in High Intensity Program Units (HIPUs) (Woessner, 2014)	Review Article / Theoretical	Mixed / General Offenders	Multi-modal / Other	Not Specified / Review	Outcome-Focused	I.3; II.1; II.4; III.3; III.4; IV.1; IV.2; VII.1
5	The Effectiveness of Inpatient Psychoanalytic Psychotherapy with Offenders: A Systematic Review (Holmqvist, 2007)	Systematic Review/Meta-Analysis	Mentally Disordered Offenders	Psychodynamic / Psychoanalytic	Forensic Hospital / Inpatient	Outcome-Focused	I.2; III.5; V.4; VII.1; VII.4
6	The Effect of Sexual Psychopathology on Recidivism: A Review of the Literature (Boira et al., 2013)	Review Article / Theoretical	Psychopathy / ASPD	Multi-modal / Other	Not Specified / Review	Outcome-Focused	I.3; II.1; II.4; III.2; III.3; III.4; III.5; IV.1; IV.2; VII.1
7	Understanding and Treating Offending Narratives: The Role of Personal Experience in Narrative Intervention (Kozar, 2012)	Review Article / Theoretical	Mixed / General Offenders	Multi-modal / Other	Not Specified / Review	Process-Focused	I.1; I.3; II.1; II.2; III.3; III.4; IV.1; VI.2; VI.4
8	Offending Behaviour Programmes: The State of the Art and Context of Delivery (Hollin, 2006)	Review Article / Theoretical	Mixed / General Offenders	CBT	Not Specified / Review	Theoretical	I.4; III.1; III.3; IV.1; IV.4
9	Cognitive-Behavioral Interventions for Offender Rehabilitation: The State of the Art (Hollin, 2008)	Review Article / Theoretical	Mixed / General Offenders	CBT	Not Specified / Review	Outcome-Focused	I.4; III.1; III.3; IV.1; IV.2; IV.4; VII.1
10	Treatment of Sexual Offenders: Current Practice and Future Directions (Hollin, 2006)	Review Article / Theoretical	Sexual Offenders	GLM / Strengths-Based	Not Specified / Review	Outcome-Focused	I.3; II.3; II.4; IV.4; VII.1
11	Developmental and Causal Models of Sexual Offending (Blanchette, 2006)	Review Article / Theoretical	Sexual Offenders	Multi-modal / Other	Not Specified / Review	Theoretical	I.3; II.1; III.3; III.4; IV.1; IV.4
12	The Good Lives Model: A Theoretical Framework for Offender Assessment and Rehabilitation (Martin, 2009)	Review Article / Theoretical	Mixed / General Offenders	GLM / Strengths-Based	Not Specified / Review	Theoretical	I.3; II.3; II.4; IV.1
13	Three degrees of security: attachment and forensic institutions (Adshead, 2002)	Review Article / Theoretical	Mentally Disordered Offenders	Multi-modal / Other	Forensic Hospital / Inpatient	Theoretical	I.2; I.3; II.1; III.3; III.4; III.5; IV.1; V.4; VII.4
14	Attachment, the self, and antisocial behavior (Frodi et al., 2001)	Review Article / Theoretical	Mixed / General Offenders	MBT / Mentalization	Not Specified / Review	Mixed	I.3; III.3; III.4; III.5; IV.1
15	What Have We Learned from Five Decades of Neutralization Research? (Maruna,2005)	Review Article / Theoretical	Mixed / General Offenders	Multi-modal / Other	Not Specified / Review	Theoretical	I.3; II.1; III.3; IV.1
16	Assessing risk for sexual recidivism: some proposals on the nature of psychologically meaningful risk factors (Mann et al., 2010)	Systematic Review/Meta-Analysis	Sexual Offenders	Multi-modal / Other	Not Specified / Review	Outcome-Focused	I.3; II.1; II.4; III.3; IV.1; IV.2; IV.4; VI.1; VI.3; VII.1
17	Applying the risk principle to sex offenders: can treatment make some sex offenders worse? (Lovins et al., 2009)	Review Article / Theoretical	Sexual Offenders	Multi-modal / Other	Prison	Outcome-Focused	I.3; II.1; II.4; II.5; III.3; IV.1; IV.2; IV.3; IV.4; V.1; VII.1
18	Effects of a relapse prevention program on sexual recidivism: final results from California's Sex Offender Treatment and Evaluation Project (SOTEP) (Marques et al., 2005)	RCT	Sexual Offenders	CBT	Prison	Outcome-Focused	I.4; II.5; III.1; III.3; IV.1; IV.2; IV.3; IV.4; V.1; VI.3
19	Program accreditation and correctional treatment (Lipton et al., 2000)	Review Article / Theoretical	Mixed / General Offenders	Multi-modal / Other	Prison	Outcome-Focused	I.3; II.1; II.4; II.5; III.3; IV.1; IV.2; IV.3; V.1; VII.1
20	What works and the Correctional Services Accreditation Panel: taking stock from an inside perspective (Maguire et al., 2010)	Review Article / Theoretical	Mixed / General Offenders	Multi-modal / Other	Prison	Outcome-Focused	I.3; II.1; II.4; II.5; III.3; IV.1; IV.2; IV.3; V.1; VII.1
21	The Treatment of Sex Offenders: Risk Management and Good Lives (Ward & Stewart, 2003)	Review Article / Theoretical	Sexual Offenders	GLM / Strengths-Based	Mixed / Multiple Settings	Theoretical	I.3; II.3; II.4; IV.4; IV.5
22	Rehabilitation, etiology, and self-regulation: The comprehensive good lives model of treatment for sexual offenders (Ward & Gannon, 2006)	Review Article / Theoretical	Sexual Offenders	GLM / Strengths-Based	Mixed / Multiple Settings	Theoretical	I.3; II.3; II.4; IV.4; IV.5
23	Reconstructing the Risk-Need-Responsivity model: A theoretical elaboration and evaluation (Ward, Melser, & Yates, 2007)	Review Article / Theoretical	Mixed / General Offenders	RNR / Risk-Based	Community	Theoretical	I.4; IV.1; IV.5; V.2; V.3; VII.1
24	Validating the Principles of Effective Intervention: A Systematic Review of the Contributions of Meta-Analysis in the Field of Corrections (Smith, Gendreau, & Swartz, 2009)	Systematic Review/Meta-Analysis	Mixed / General Offenders	CBT	Not Specified / Review	Outcome-Focused	I.4; III.1; III.3; IV.1; IV.2; IV.4; VI.3; VII.1
25	The manualization of a treatment programme for personality disorder (McMurran & Duggan, 2005)	Review Article / Theoretical	Personality Disorder	CBT	Mixed / Multiple Settings	Process-Focused	I.1; I.3; I.4; II.2; III.1; III.3; III.5; IV.1; IV.4; IV.5; VI.2; VI.4; VII.3
26	Good Lives, Self-Regulation, and Risk Management: An Integrated Model of Sexual Offender Assessment and Treatment (Yates & Ward, 2008)	Review Article / Theoretical	Sexual Offenders	GLM / Strengths-Based	Mixed / Multiple Settings	Theoretical	I.3; II.3; II.4; IV.4; IV.5
27	A Quantitative Review of Structured, Group-Oriented, Cognitive-Behavioral Programs for Offenders (Wilson, Bouffard, & MacKenzie, 2005)	Systematic Review/Meta-Analysis	Mixed / General Offenders	CBT	Not Specified / Review	Outcome-Focused	III.1; III.3; IV.1; IV.2; IV.4; V.1; VI.1; VI.3; VII.1
28	Circles of Support & Accountability: An Evaluation of the Pilot Project in South-Central Ontario (Wilson, Picheca, & Prinzo, 2005)	Review Article / Theoretical	Sexual Offenders	Multi-modal / Other	Community	Outcome-Focused	I.3; II.1; II.4; III.3; IV.1; IV.2; IV.4; IV.5; V.2; V.3; VII.1
29	Transferring the Principles of Effective Treatment into a "Real World" Prison Setting (Bourgon & Armstrong, 2005)	Observational/Longitudinal	Mixed / General Offenders	CBT	Prison	Outcome-Focused	I.4; II.5; III.1; III.3; IV.1; IV.2; IV.3; IV.4; V.1; VI.3
30	A Randomized Clinical Trial of Multisystemic Therapy With Juvenile Sexual Offenders: Effects on Youth Social Ecology and Criminal Activity (Borduin, Schaeffer, & Heiblum, 2009)	RCT	Sexual Offenders	CBT	Prison	Outcome-Focused	I.4; II.5; III.1; III.3; IV.1; IV.2; IV.3; IV.4; VI.1; VI.3
31	Rehabilitation, etiology, and self-regulation: The comprehensive good lives model of treatment for sexual offenders (Ward & Gannon, 2006)	Review Article / Theoretical	Sexual Offenders	GLM / Strengths-Based	Mixed / Multiple Settings	Theoretical	I.3; II.3; II.4; IV.4; IV.5
32	The Principles of Effective Correctional Treatment Also Apply to Sexual Offenders: A Meta-Analysis (Hanson, 2009)	Systematic Review/Meta-Analysis	Sexual Offenders	CBT	Prison	Outcome-Focused	I.4; II.5; III.1; III.3; IV.1; IV.2; IV.3; IV.4; VI.3; VII.1
33	Offense-Focused Problem Solving: Preliminary Evaluation of a Cognitive Skills Program (McGuire & Hatcher, 2001)	Review Article / Theoretical	Mixed / General Offenders	CBT	Community	Outcome-Focused	III.1; III.3; IV.1; IV.2; IV.4; IV.5; VII.1
34	The Think First Programme (McGuire, 2005)	Observational/Longitudinal	Mixed / General Offenders	CBT	Prison	Outcome-Focused	I.4; II.5; III.1; III.3; IV.1; IV.2; IV.3; IV.4; VI.3
35	Therapists' Personal Experiences in Their Work with Clients Who Have Sexually Offended against Children: A Phenomenological Study (Hardeberg Bach & Demuth, 2019)	Qualitative	Sexual Offenders	Multi-modal / Other	Mixed / Multiple Settings	Process-Focused	I.1; I.3; I.5; II.1; II.2; III.3; IV.1; IV.4; IV.5; VI.2; VI.4
36	When Caring for Perpetrators Becomes a Sentence: Recognizing Vicarious Trauma (Munger, Savage, & Panosky, 2015)	Review Article / Theoretical	Violent Offenders	Multi-modal / Other	Prison	Mixed	I.3; II.1; IV.1; IV.3; VI.2; VII.4
37	Impact on Therapists Working With Sex Offenders: A Systematic Review of Gender Findings (Baum & Moyal, 2018)	Systematic Review/Meta-Analysis	Sexual Offenders	Multi-modal / Other	Not Specified / Review	Outcome-Focused	I.3; II.1; IV.1; IV.2; IV.4; VI.1; VI.2; VI.3; VII.1
38	Therapists' Experiences in Their Work With Sex Offenders and People With Pedophilia: A Literature Review (Hardeberg Bach & Demuth, 2018)	Qualitative	Sexual Offenders	Multi-modal / Other	Not Specified / Review	Process-Focused	I.1; I.3; I.5; II.1; II.2; IV.1; VI.2; VI.4
39	Criminal sanctions versus psychologically-based interventions with offenders: A Comparative empirical analysis (McGuire, 2002)	Review Article / Theoretical	Mixed / General Offenders	CBT	Prison	Outcome-Focused	I.4; II.5; III.1; IV.1; IV.2; VII.1
40	First Report of the Collaborative Outcome Data Project on the Effectiveness of Psychological Treatment for Sex Offenders (Hanson et al., 2002)	Systematic Review/Meta-Analysis	Sexual Offenders	Psychodynamic / Psychoanalytic	Not Specified / Review	Outcome-Focused	VII.1
41	The application of the transtheoretical model to offender populations: Some critical issues (Casey, Day, & Howells, 2005)	Review Article / Theoretical	Mixed / General Offenders	Multi-modal / Other	Prison	Outcome-Focused	II.5; IV.1; IV.2
42	The positive effects of cognitive-behavioral programs for offenders: A meta-analysis of factors associated with effective treatment (Landenberger & Lipsey, 2005)	Systematic Review/Meta-Analysis	Mixed / General Offenders	CBT	Not Specified / Review	Outcome-Focused	I.4; III.1; IV.1; IV.2; VI.3
43	The risk principle in action: What have we learned from 13,676 offenders and 97 correctional programs? (Lowenkamp, Latessa, & Holsinger, 2006)	Review Article / Theoretical	Mixed / General Offenders	RNR / Risk-Based	Prison	Outcome-Focused	I.4; II.5; IV.1; IV.2; VII.1
44	Can pedophiles be reached for primary prevention of child sexual abuse? First results of the Berlin Prevention Project Dunkelfeld (PPD) (Beier et al., 2009)	Review Article / Theoretical	Sexual Offenders	Multi-modal / Other	Mixed / Multiple Settings	Mixed	IV.1; IV.5
45	Stages of change in male mentally disordered offenders: Preliminary findings (Blackburn, 2000)	Review Article / Theoretical	Mentally Disordered Offenders	Multi-modal / Other	Prison	Theoretical	III.5; IV.1
46	Effectiveness of community-based interventions for offenders: A review and synthesis of meta-analytic findings (Nadort et al., 2010)	Systematic Review/Meta-Analysis	Juvenile Offenders	Psychodynamic / Psychoanalytic	Community	Outcome-Focused	IV.5; V.2; V.3; VII.2
47	The development of a psycho-educational programme for personality disordered patients (D'Silva & Duggan, 2002)	Review Article / Theoretical	Personality Disorder	Multi-modal / Other	Forensic Hospital / Inpatient	Theoretical	I.2; III.5
48	First Report of the Collaborative Outcome Data Project on the Effectiveness of Psychological Treatment for Sex Offenders	Systematic Review/Meta-Analysis	Sexual Offenders	Psychodynamic / Psychoanalytic	Not Specified / Review	Outcome-Focused	VI.1
49	Predictors of Sexual Recidivism: An Updated Meta-Analysis (Hanson & Morton-Bourgon, 2004)	Systematic Review/Meta-Analysis	Sexual Offenders	Multi-modal / Other	Not Specified / Review	Outcome-Focused	IV.2; VI.1; VI.3
50	DBT With an Inpatient Forensic Population: The CMHIP Forensic Model (Robin A. McCann and Elissa M. Ball, Andre Ivanoff, 2000)	Review Article / Theoretical	Psychopathy / ASPD	DBT	Forensic Hospital / Inpatient	Outcome-Focused	I.2; I.4; III.3; III.4; III.5; V.4; VII.3
51	Does batterers' treatment work? A meta-analytic review of domestic violence treatment (Babcock, Green, & Robie, 2004)	Systematic Review/Meta-Analysis	Domestic Violence	Psychodynamic / Psychoanalytic	Not Specified / Review	Outcome-Focused	V.3; VII.2
52	The effectiveness of treatment for sexual offenders: A comprehensive meta-analysis (Friedrich Lösel and Martin Schmucker, 2005)	Systematic Review/Meta-Analysis	Sexual Offenders	Therapeutic Community	Community	Outcome-Focused	I.4; IV.5; V.1; V.2; VI.1
53	The Effectiveness of Correctional Rehabilitation: A Review of Systematic Reviews (Lipsey & Cullen, 2007)	Systematic Review/Meta-Analysis	Mixed / General Offenders	Multi-modal / Other	Prison	Outcome-Focused	II.5; IV.2; VI.1; VI.3
54	Schema Focused Therapy in Forensic Settings: Theoretical Model and Recommendations for Best Clinical Practice (David P. Bernstein, Arnoud Arntz, & Marije de Vos, 2007)	Review Article / Theoretical	Personality Disorder	Schema Therapy	Forensic Hospital / Inpatient	Outcome-Focused	I.2; I.4; III.1; III.2; III.5; VII.3
55	Comorbid Antisocial and Borderline Personality Disorders: Mentalization-Based Treatment (Anthony Bateman and Peter Fonagy, 2008)	Review Article / Theoretical	Psychopathy / ASPD	MBT / Mentalization	Mixed / Multiple Settings	Process-Focused	I.1; I.5; II.2; III.3; III.4; III.5; IV.5; VI.2; VI.4
56	Towards a developmental understanding of violence (Peter Fonagy, 2003)	Review Article / Theoretical	Violent Offenders	MBT / Mentalization	Mixed / Multiple Settings	Process-Focused	I.1; II.2; III.3; III.4; III.5; IV.3; IV.5; VI.2; VI.4
57	Involuntary outpatient commitment in the USA: practice and controversy (Swartz, M. S. and Swanson, J. W., 2002)	RCT	Substance Use / Co-occurring	Multi-modal / Other	Community	Outcome-Focused	IV.2; IV.5; V.2; VI.3
58	The effectiveness of treatment of sexual offenders: report of the ATSA Collaborative Data Research Committee (Hanson, 2000)	Systematic Review/Meta-Analysis	Sexual Offenders	CBT	Not Specified / Review	Outcome-Focused	III.1; VI.1; VI.3
59	Improving the effectiveness of sexual offender treatment (Marshall, W. L., & Serran, G., 2000)	Review Article / Theoretical	Sexual Offenders	Multi-modal / Other	Not Specified / Review	Outcome-Focused
60	Schema therapy for violent PD offenders: a randomized clinical trial (Bernstein DP et al., 2023)	RCT	Personality Disorder	Schema Therapy	Forensic Hospital / Inpatient	Outcome-Focused	I.2; I.4; III.1; III.2; III.5; V.4; VI.1; VII.3
61	Early maladaptive schemas in relation to facets of psychopathy and institutional violence in offenders with personality disorders (Chakhssi, F., Bernstein, D., & De Ruiter, C., 2014)	Review Article / Theoretical	Psychopathy / ASPD	Schema Therapy	Not Specified / Review	Outcome-Focused	I.4; III.1; III.2; VII.3
62	Early maladaptive cognitive schemas in child sexual offenders compared with sexual offenders against adults and nonsexual violent offenders: An exploratory study (Chakhssi, F., De Ruiter, C., & Bernstein, D. P., 2013)	Review Article / Theoretical	Sexual Offenders	Schema Therapy	Not Specified / Review	Mixed	I.4; III.1; III.2
63	The recent past and near future of risk and/or need assessment. (Andrews, D. A. et al., 2006)	Review Article / Theoretical	Mixed / General Offenders	RNR / Risk-Based	Prison	Outcome-Focused	I.4; VII.1
64	Schema focused therapy in forensic settings: Theoretical model and recommendations for best clinical practice. (Bernstein, D. P. et al., 2007)	Review Article / Theoretical	Personality Disorder	Schema Therapy	Mixed / Multiple Settings	Theoretical	III.1; III.2
65	The development and implementation of dialectical behavior therapy in forensic settings. (Berzins, L. G., & Trestman, R. L., 2004)	Review Article / Theoretical	Mentally Disordered Offenders	DBT	Mixed / Multiple Settings	Outcome-Focused	I.4; III.3; III.4
66	Toward a general theory of criminal justice: Low self-control and offender noncompliance. (DeLisi, M. et al., 2008)	Review Article / Theoretical	Substance Use / Co-occurring	Multi-modal / Other	Mixed / Multiple Settings	Outcome-Focused
67	Illuminating the relationship between personality disorder and violence: Contributions of the general aggression model. (Gilbert, F., & Daffern, M., 2011)	Review Article / Theoretical	Personality Disorder	Multi-modal / Other	Not Specified / Review	Theoretical	IV.3
68	Validation of the schema mode concept in personality disordered offenders. (Keulen-de Vos, M. et al., 2017)	Review Article / Theoretical	Psychopathy / ASPD	Multi-modal / Other	Mixed / Multiple Settings	Mixed	VII.3
69	Schema modes in criminal and violent behaviour of forensic cluster B PD patients: A retrospective and prospective study. (Keulen-de Vos, M. E. et al., 2016)	Observational/Longitudinal	Psychopathy / ASPD	Multi-modal / Other	Mixed / Multiple Settings	Mixed	VI.3
70	The brief self-control scale predicts jail inmates recidivism, substance dependence, and post-release adjustment. (Malouf, E. T. et al., 2014)	Review Article / Theoretical	Substance Use / Co-occurring	Multi-modal / Other	Prison	Outcome-Focused
71	A preliminary evaluation of the effectiveness of dialectical behaviour therapy in a forensic psychiatric setting. (Moulden, H. M. et al., 2020)	Review Article / Theoretical	Mentally Disordered Offenders	DBT	Forensic Hospital / Inpatient	Outcome-Focused	III.3; III.4; V.4
72	A meta-analytic review of the efficacy of psychological treatments for violent offenders in correctional and forensic mental health settings. (Papalia, N. et al., 2019)	Systematic Review/Meta-Analysis	Mentally Disordered Offenders	Psychodynamic / Psychoanalytic	Prison	Outcome-Focused	VI.1
73	The impact of psychological therapies on violent behaviour in clinical and forensic settings: A systematic review. (Ross, J. et al., 2013)	Systematic Review/Meta-Analysis	Violent Offenders	Multi-modal / Other	Not Specified / Review	Mixed	IV.3; VI.3
74	The effects of cognitive-behavioral treatment for forensic inpatients. (Timmerman, I. G., & Emmelkamp, P. M., 2005)	Review Article / Theoretical	Mixed / General Offenders	CBT	Forensic Hospital / Inpatient	Outcome-Focused	I.2; I.4; III.1; V.4
75	Mentalisation-based therapy (MBT) in a high-secure hospital setting: Expert by experience feedback on participation. (Ware, A. et al., 2016)	Review Article / Theoretical	Mixed / General Offenders	MBT / Mentalization	Forensic Hospital / Inpatient	Process-Focused	I.1; I.2; I.5; II.2; III.3; III.4; III.5; V.4; VI.2; VI.4
76	Can antisocial personality disorder be treated? A meta-analysis examining the effectiveness of treatment in reducing recidivism for individuals diagnosed with ASPD. (Wilson, H. A., 2014)	Systematic Review/Meta-Analysis	Psychopathy / ASPD	Multi-modal / Other	Not Specified / Review	Outcome-Focused	VI.1; VII.3
77	Tat-Sachen. Narrative von Sexualstraftätern (Buchholz, Lamott, & Mörtl, 2008)	Review Article / Theoretical	Sexual Offenders	Multi-modal / Other	Prison	Process-Focused	I.1; II.2; VI.2; VI.4
78	Cognitive-Behavioral Programs for Offenders (Lipsey, Chapman, & Landenberger, 2001)	Systematic Review/Meta-Analysis	Juvenile Offenders	Psychodynamic / Psychoanalytic	Not Specified / Review	Outcome-Focused	V.3; VI.1; VII.2
79	Integrating Findings from Research Reviews (McGuire, 2002)	Systematic Review/Meta-Analysis	Mixed / General Offenders	CBT	Not Specified / Review	Outcome-Focused	I.4; III.1; VI.1
80	Making Good: How Ex-Convicts Reform and Rebuild Their Lives (Maruna, 2001)	Qualitative	Mixed / General Offenders	Multi-modal / Other	Mixed / Multiple Settings	Outcome-Focused	I.1; VI.4
81	Relapse Prevention (RP) & Offense Process Models (Polaschek, 2003)	Review Article / Theoretical	Sexual Offenders	CBT	Not Specified / Review	Process-Focused	I.1; I.4; I.5; II.2; III.1; IV.4; VI.2; VI.4
82	Affective Determinants of Treatment Engagement (Howells & Day, 2006)	Review Article / Theoretical	Violent Offenders	Multi-modal / Other	Mixed / Multiple Settings	Outcome-Focused	IV.3
83	Offender emotion and self-regulation: Implications for offender rehabilitation programming (Day, 2009)	Review Article / Theoretical	Mixed / General Offenders	GLM / Strengths-Based	Not Specified / Review	Process-Focused	I.1; II.2; II.3; II.4
84	Narrative Identity and Offender Rehabilitation (Ward & Marshall, 2007)	Review Article / Theoretical	Mixed / General Offenders	GLM / Strengths-Based	Mixed / Multiple Settings	Process-Focused	I.1; I.5; II.2; II.3; II.4
85	A qualitative investigation of eminent therapists' values within psychotherapy: Developing integrative principles for moment-to-moment psychotherapy practice (Williams & Levitt, 2007)	Qualitative	Mixed / General Offenders	Multi-modal / Other	Mixed / Multiple Settings	Process-Focused	I.1; I.5; II.2; VI.2
86	Therapeutic jurisprudence: An ethical paradigm for therapists in sex offender treatment programs (Glaser, 2003)	Review Article / Theoretical	Sexual Offenders	Multi-modal / Other	Community	Process-Focused	I.1; I.5; II.2; VI.2
87	"Integrated Treatment for Jail Recidivists with Co-occurring Psychiatric and Substance Use Disorders" (Drake, Morrissey, & Mueser, 2006)	Review Article / Theoretical	Psychopathy / ASPD	Multi-modal / Other	Prison	Mixed
88	Therapeutic Responses of Psychopathic Sexual Offenders: Treatment Attrition, Therapeutic Change, and Long-Term Recidivism (Olver & Wong, 2009)	Review Article / Theoretical	Sexual Offenders	Multi-modal / Other	Prison	Outcome-Focused
89	Psychopathic traits and change on indicators of dynamic risk factors during inpatient forensic psychiatric treatment (Hildebrand & de Ruiter, 2012)	Review Article / Theoretical	Psychopathy / ASPD	Multi-modal / Other	Forensic Hospital / Inpatient	Mixed	I.2; V.4; VII.3
90	Dialectical Behavior Therapy for Men with Borderline Personality Disorder and Antisocial Behavior (Wetterborg et al., 2020)	Observational/Longitudinal	Personality Disorder	DBT	Community	Mixed	I.4; III.3; III.4; V.2
91	A randomised controlled trial of mentalization-based treatment versus structured clinical management for patients with comorbid borderline personality disorder and antisocial personality disorder (Bateman et al., 2016)	RCT	Psychopathy / ASPD	MBT / Mentalization	Mixed / Multiple Settings	Mixed	III.3; III.4; III.5
92	RECIDIVISM IN RELEASED LIFESTYLE CHANGE PROGRAM PARTICIPANTS (Walters, 2005)	Review Article / Theoretical	Substance Use / Co-occurring	Multi-modal / Other	Prison	Outcome-Focused
93	The interactive effects of antisocial personality disorder and court-mandated status on substance abuse treatment dropout (Daughters et al., 2008)	Review Article / Theoretical	Psychopathy / ASPD	Multi-modal / Other	Mixed / Multiple Settings	Mixed	VII.3
94	CBT for violent men with antisocial personality disorder. Reflections on the experience of carrying out therapy in MASCOT, a pilot randomized controlled trial (Davidson et al., 2010)	RCT	Psychopathy / ASPD	CBT	Community	Process-Focused	II.2; III.1; VI.1; VII.3
95	The Relevance of Hostility and Self-Control as Mediators of the Relationship Between Antisocial Personality Disorder and Offending (Wojciechowski, 2020)	Observational/Longitudinal	Juvenile Offenders	Multi-modal / Other	Mixed / Multiple Settings	Mixed	V.3; VII.2
96	Impulsive and premeditated aggression in male offenders with antisocial personality disorder (Azevedo et al., 2020)	Review Article / Theoretical	Psychopathy / ASPD	Multi-modal / Other	Mixed / Multiple Settings	Mixed	IV.3
97	A review of effective interventions for reducing aggression and violence (McGuire, 2008)	Review Article / Theoretical	Violent Offenders	CBT	Not Specified / Review	Theoretical	I.4; III.1; IV.3
98	Outcome Evaluation of a High-Intensity Inpatient Sex Offender Treatment Program (Olver, Wong, & Nicholaichuk, 2008)	Review Article / Theoretical	Sexual Offenders	CBT	Forensic Hospital / Inpatient	Outcome-Focused	I.2; I.4; III.1; V.4
99	Psychopathy, Treatment Change, and Recidivism in High-Risk, High-Need Sexual Offenders (Olver & Wong, 2009)	Observational/Longitudinal	Sexual Offenders	Multi-modal / Other	Mixed / Multiple Settings	Outcome-Focused
100	Psychopathy, Treatment Change, and Recidivism in High-Risk, High-Need Sexual Offenders (Looman, Abracen, Serin, & Marquis, 2005)	Review Article / Theoretical	Sexual Offenders	Multi-modal / Other	Forensic Hospital / Inpatient	Outcome-Focused	I.2
101	Sex Offenders' Response to Treatment and its Association with Recidivism as a Function of Psychopathy (Langton, Barbaree, Harkins, & Peacock, 2006)	Review Article / Theoretical	Sexual Offenders	CBT	Mixed / Multiple Settings	Outcome-Focused	I.4; III.1
102	How do psychopaths behave in a prison therapeutic community? (Hobson, Shine, & Roberts, 2000)	Review Article / Theoretical	Psychopathy / ASPD	Therapeutic Community	Prison	Mixed	I.4; V.1; VII.3
103	A Meta-Analysis of Predictors of Offender Treatment Attrition and Its Relationship to Recidivism (Olver, Stockdale, & Wormith, 2011)	Systematic Review/Meta-Analysis	Psychopathy / ASPD	Multi-modal / Other	Not Specified / Review	Outcome-Focused	VI.1; VII.3
104	Desistance From Crime: Theoretical, Empirical, Methodological, and Policy Considerations (Kazemian, 2007)	Review Article / Theoretical	Mixed / General Offenders	Multi-modal / Other	Mixed / Multiple Settings	Outcome-Focused
105	Evidence-based adult corrections programs- What works and what does not. (Aos, Miller, & Drake, 2006)	Systematic Review/Meta-Analysis	Substance Use / Co-occurring	CBT	Not Specified / Review	Outcome-Focused	I.4; III.1; VI.1
106	Art Therapy With Serious Juvenile Offenders: A Phenomenological Analysis (Persons, 2008)	Qualitative	Juvenile Offenders	Arts Therapy	Prison	Mixed	I.1; V.3; VII.2
107	Preliminary Development of Trauma-Focused Treatment Groups for Incarcerated Juvenile Offenders (McMackin et al., 2002)	Review Article / Theoretical	Juvenile Offenders	Multi-modal / Other	Prison	Theoretical	V.1; V.3; VII.2; VII.4
108	The treatment of aggression using arts therapies in forensic psychiatry: Results of a qualitative inquiry (Smeijsters, Cleven, 2006)	Qualitative	Violent Offenders	Multi-modal / Other	Mixed / Multiple Settings	Process-Focused	I.1; I.5; II.2; IV.3
109	RAP Therapy: A Group Work Intervention Method for Urban Adolescents (DeCarlo, Hockman, 2004)	Review Article / Theoretical	Mixed / General Offenders	Arts Therapy	Mixed / Multiple Settings	Mixed	V.1
110	Rap, Recidivism and the Creative Self: A Popular Music Programme for Young Offenders in Detention (Baker, Homan, 2007)	Review Article / Theoretical	Juvenile Offenders	Multi-modal / Other	Mixed / Multiple Settings	Outcome-Focused	V.3; VII.2
111	Gender, Crime, and Desistance: Toward a Theory of Cognitive Transformation (Giordano, Cernkovich, & Rudolph, 2002)	Observational/Longitudinal	Mixed / General Offenders	Multi-modal / Other	Mixed / Multiple Settings	Process-Focused	I.1; I.5; II.2
112	Looking-glass identity transformation: Pygmalion and Golem in the rehabilitation process (Maruna, LeBel, Mitchell, & Naples, 2009)	Qualitative	Mixed / General Offenders	Multi-modal / Other	Prison	Outcome-Focused	I.1
113	Treatment outcome following intervention in a prison-based therapeutic community: a study of the relationship between reduction in criminogenic risk and improved psychological well-being (Shuker & Newton, 2008)	Review Article / Theoretical	Mentally Disordered Offenders	Therapeutic Community	Prison	Outcome-Focused	I.4; V.1
114	Pygmalion in the reintegration process: Desistance from crime through the looking glass (Maruna, LeBel, Mitchell, & Naples, 2004)	Qualitative	Mixed / General Offenders	Multi-modal / Other	Mixed / Multiple Settings	Process-Focused	I.5; II.2
115	The effectiveness of relapse prevention training in a group of incarcerated child molesters (Fisher, Beech & Browne, 2000)	Observational/Longitudinal	Sexual Offenders	CBT	Prison	Outcome-Focused	I.4; III.1; IV.4; V.1
116	Changes in Coping Following Treatment for Child Molesters (Serran, Moulden, Firestone & Marshall, 2007)	Review Article / Theoretical	Sexual Offenders	CBT	Prison	Mixed	I.4; III.1
117	Child Sexual Abusers' Views on Treatment: A Study of Convicted and Imprisoned Adult Male Offenders (Colton, Roberts & Vanstone, 2009)	Observational/Longitudinal	Sexual Offenders	CBT	Prison	Mixed	I.4; III.1
118	Assessment and Treatment of Distorted Schemas in Sexual Offenders (Beech, Bartels & Dixon, 2013)	Review Article / Theoretical	Sexual Offenders	Schema Therapy	Not Specified / Review	Outcome-Focused	I.4; III.1; III.2
119	Therapist Style in Sexual Offender Treatment: Influence on Indices of Change (Marshall, 2005)	Review Article / Theoretical	Sexual Offenders	Multi-modal / Other	Prison	Process-Focused	I.1; II.2; VI.2
120	The Management of Risk and the Design of Good Lives (Ward, 2002)	Review Article / Theoretical	Mixed / General Offenders	GLM / Strengths-Based	Mixed / Multiple Settings	Theoretical	II.3; II.4
121	Hope in the treatment of sexual offenders: the potential application of hope theory (Moulden & Marshall, 2005)	Review Article / Theoretical	Sexual Offenders	GLM / Strengths-Based	Not Specified / Review	Theoretical	II.3; II.4
122	Treatment or incapacitation? Implications of research on personality disorders for the management of dangerous offenders (Blackburn, 2000)	Review Article / Theoretical	Psychopathy / ASPD	Multi-modal / Other	Not Specified / Review	Theoretical	IV.3
123	Anger Management Programming for Offenders: The Impact of Program Performance Measures (Dowden & Serin, 2001)	Review Article / Theoretical	Mixed / General Offenders	Multi-modal / Other	Prison	Outcome-Focused	IV.3
124	Relationship Between Therapeutic Climate and Treatment Outcome in Group-Based Sexual Offender Treatment Programs (Beech & Hamilton-Giachritsis, 2005)	Review Article / Theoretical	Sexual Offenders	CBT	Prison	Outcome-Focused	I.4; V.1
125	Multisystemic Therapy: Monitoring Treatment Fidelity (Schoenwald et al., 2000)	Review Article / Theoretical	Mixed / General Offenders	Multi-modal / Other	Prison	Outcome-Focused
126	The Impact of Interpersonal Patient and Therapist Behavior on Outcome in Cognitive-Behavior Therapy: A Review of Empirical Studies (Keijsers, Schaap, Hoogduin, 2000)	Review Article / Theoretical	Mixed / General Offenders	CBT	Not Specified / Review	Outcome-Focused	I.4; III.1
127	Research on the Processes Involved in Treating Sexual Offenders (Drapeau, 2005)	Qualitative	Sexual Offenders	CBT	Prison	Process-Focused	I.1; I.4; I.5; II.2; III.1
128	What Happens in Therapy with Sexual Offenders? A Model of Process Research (Pfäfflin, Böhmer, Cornehl, Mergenthaler, 2005)	Review Article / Theoretical	Sexual Offenders	Multi-modal / Other	Mixed / Multiple Settings	Process-Focused	I.1; I.5; II.2
129	Good lives, aetiology and the rehabilitation of sex offenders: A bridging theory (Ward & Marshall, 2004)	Review Article / Theoretical	Sexual Offenders	GLM / Strengths-Based	Community	Theoretical	II.3; II.4; IV.5; V.2
130	The Violence Risk Scale: Predictive validity and linking treatment changes with recidivism in a sample of high-risk offenders with psychopathic traits (Lewis, Olver, & Wong (2013)	Observational/Longitudinal	Psychopathy / ASPD	Multi-modal / Other	Mixed / Multiple Settings	Outcome-Focused	VII.3
131	The treatment of psychopathic sexual offenders: Exploring the influence of risk, change, subtype, and adaptation on recidivism (Sewall, 2015)	Review Article / Theoretical	Sexual Offenders	Multi-modal / Other	Mixed / Multiple Settings	Outcome-Focused
132	Psychopathy, treatment behavior, and recidivism: An extended follow-up of Seto and Barbaree. (Barbaree, 2005)	Observational/Longitudinal	Sexual Offenders	Multi-modal / Other	Mixed / Multiple Settings	Outcome-Focused
133	Working alliance and psychopathy: Linkages to treatment outcome in a sample of treated sexual offenders (DeSorcy, Olver, & Wormith (2017)	Review Article / Theoretical	Sexual Offenders	Multi-modal / Other	Mixed / Multiple Settings	Outcome-Focused
134	Risk reduction treatment of high risk psychopathic offenders: The relationship of psychopathy and treatment change to violent recidivism.(olver, 2013)	Review Article / Theoretical	Psychopathy / ASPD	RNR / Risk-Based	Community	Outcome-Focused	I.4; V.2; VII.1; VII.3
135	What women want: the importance of qualitative approaches in evaluating work with women offenders	Qualitative	Mixed / General Offenders	Multi-modal / Other	Mixed / Multiple Settings	Mixed	I.1
136	Horror Stories: Narratives of Offenders (Authored by Gwen Adshead)	Review Article / Theoretical	Violent Offenders	Multi-modal / Other	Mixed / Multiple Settings	Theoretical	IV.3
137	Vicarious Trauma in Work With Sexual Offenders (Barros et al., 2020)	Qualitative	Sexual Offenders	Multi-modal / Other	Mixed / Multiple Settings	Mixed	I.1; VI.2; VII.4
138	Schema therapy for violent PD offenders: a randomized clinical trial (Bernstein et al., 2023)	RCT	Personality Disorder	Schema Therapy	Mixed / Multiple Settings	Mixed	I.4; III.1; III.2
139	Schema therapy for psychopathic traits: A case study (Chakhssi & Kersten, 2014)	Observational/Longitudinal	Psychopathy / ASPD	Schema Therapy	Forensic Hospital / Inpatient	Process-Focused	I.1; I.2; I.4; I.5; II.2; III.1; III.2; VII.3
140	Treatment responsiveness in psychopathic and nonpsychopathic offenders: A prospective study (Chakhssi et al., 2010)	Observational/Longitudinal	Psychopathy / ASPD	Multi-modal / Other	Forensic Hospital / Inpatient	Mixed	I.2; V.4; VII.3
141	The potential importance of the values that therapists hold about offenders and the rehabilitation process (Day & Ward, 2010)	Review Article / Theoretical	Mixed / General Offenders	Multi-modal / Other	Prison	Process-Focused	I.1; I.5; VI.2
142	Psychotherapeutic change processes with offenders (Day et al., 2006)	Review Article / Theoretical	Mixed / General Offenders	Motivational Interviewing	Not Specified / Review	Outcome-Focused	II.2
143	Risk Factors for Sexual Recidivism (Hanson, 2013)	Review Article / Theoretical	Mixed / General Offenders	Multi-modal / Other	Mixed / Multiple Settings	Outcome-Focused
144	Impulsive Lifestyle Counselling (ILC) program for antisocial behavior in outpatient substance abuse treatment (Hesse et al., 2022)	Review Article / Theoretical	Psychopathy / ASPD	Multi-modal / Other	Community	Outcome-Focused	VII.3
145	Effectiveness of European treatment techniques on delinquent and criminal behaviour: A meta-analysis (Illescas et al., 2001)	Systematic Review/Meta-Analysis	Mixed / General Offenders	Therapeutic Community	Community	Outcome-Focused	I.4; V.1
146	Evaluation of structured cognitive–behavioural treatment programmes in reducing criminal recidivism (McGuire et al., 2008)	Quasi-Experimental	Mixed / General Offenders	CBT	Community	Outcome-Focused	I.4; III.1; V.2
147	Treatment of Psychopathy: A Review of the Existing Literature (Olver, 2016)	Systematic Review/Meta-Analysis	Psychopathy / ASPD	Psychodynamic / Psychoanalytic	Not Specified / Review	Outcome-Focused	VI.1; VII.3
148	Relating Without Violence (RWV) (Pascual-Leone et al., 2011)	Quasi-Experimental	Domestic Violence	Multi-modal / Other	Prison	Outcome-Focused	V.3; VII.2
149	Arts therapies with young offenders: A practice-based research (Smeijsters et al., 2011)	Review Article / Theoretical	Juvenile Offenders	Multi-modal / Other	Mixed / Multiple Settings	Outcome-Focused	V.3; VII.2
150	Systematic review of programs for individuals who sexually offended against children (Sousa et al., 2023)	Systematic Review/Meta-Analysis	Sexual Offenders	Schema Therapy	Not Specified / Review	Outcome-Focused	I.4; III.1; III.2; VI.1
151	Understanding processes of change in offending (Stevens, 2012)	Review Article / Theoretical	Mixed / General Offenders	Therapeutic Community	Prison	Process-Focused	I.1; I.4; I.5; V.1
152	Arts therapies with young offenders: A practice-based research (Smeijsters et al., 2011)	Review Article / Theoretical	Juvenile Offenders	Multi-modal / Other	Not Specified / Review	Theoretical	V.3
153	Process variables in the treatment of sexual offenders: A review of the relevant literature (Marshall et al., 2003)	Review Article / Theoretical	Sexual Offenders	CBT	Not Specified / Review	Outcome-Focused	I.4; III.1
154	The effectiveness of violence reduction treatment for psychopathic offenders (Wong et al., 2012)	Review Article / Theoretical	Sexual Offenders	RNR / Risk-Based	Prison	Outcome-Focused	I.4; VII.1
155	"What works" with mentally disordered offenders (Blackburn, 2004)	Review Article / Theoretical	Mentally Disordered Offenders	Multi-modal / Other	Community	Outcome-Focused
156	Effect Sizes in the treatment of sexual offenders (Beech, Marshall, & Hanson, 2003)	Systematic Review/Meta-Analysis	Sexual Offenders	Multi-modal / Other	Prison	Outcome-Focused	VI.1
157	USING ‘TURNING POINTS’ TO UNDERSTAND PROCESSES OF CHANGE IN OFFENDING (Carlsson, 2012)	Qualitative	Mixed / General Offenders	Multi-modal / Other	Mixed / Multiple Settings	Process-Focused	I.1
158	Schema therapy for aggressive offenders with personality disorders (Keulen-de Vos et al., 2014)	Review Article / Theoretical	Personality Disorder	Schema Therapy	Not Specified / Review	Outcome-Focused	I.4; III.1; III.2; IV.3
159	Therapeutic Factors in Offender Treatment: A Systematic Review (Fontao et al., 2021)	Systematic Review/Meta-Analysis	Mixed / General Offenders	Multi-modal / Other	Not Specified / Review	Outcome-Focused
160	Psychophysiological responses in psychopathy and borderline personality disorder (Herpertz et al., 2001)	Review Article / Theoretical	Psychopathy / ASPD	Multi-modal / Other	Not Specified / Review	Process-Focused	I.1; I.5
161	Therapist Features in Sexual Offender Treatment (Marshall et al., 2002)	Review Article / Theoretical	Sexual Offenders	Multi-modal / Other	Mixed / Multiple Settings	Process-Focused	I.1; I.5; VI.2
162	Measuring Hope (Martin & Stermac, 2010)	Review Article / Theoretical	Mixed / General Offenders	GLM / Strengths-Based	Prison	Outcome-Focused	II.3; II.4
163	Meta-analysis of group psychotherapy with incarcerated offenders (Morgan & Flora, 2022)	Systematic Review/Meta-Analysis	Mentally Disordered Offenders	CBT	Prison	Outcome-Focused	I.4; V.1; VI.1

## Sheet: Summary Table
Article Coding Summary (N = 163)
Study Design
Category	N	%	Bar
Review Article / Theoretical	98	60.1%	██████████████████████████████
Systematic Review/Meta-Analysis	31	19.0%	█████████
Observational/Longitudinal	13	8.0%	███
Qualitative	12	7.4%	███
RCT	7	4.3%	██
Quasi-Experimental	2	1.2%
TOTAL	163
Population Type
Category	N	%	Bar
Sexual Offenders	51	31.3%	███████████████
Mixed / General Offenders	47	28.8%	██████████████
Psychopathy / ASPD	23	14.1%	███████
Mentally Disordered Offenders	11	6.7%	███
Personality Disorder	9	5.5%	██
Juvenile Offenders	8	4.9%	██
Violent Offenders	7	4.3%	██
Substance Use / Co-occurring	5	3.1%	█
Domestic Violence	2	1.2%
TOTAL	163
Intervention Modality
Category	N	%	Bar
Multi-modal / Other	77	47.2%	███████████████████████
CBT	34	20.9%	██████████
GLM / Strengths-Based	12	7.4%	███
Schema Therapy	10	6.1%	███
Psychodynamic / Psychoanalytic	8	4.9%	██
MBT / Mentalization	5	3.1%	█
RNR / Risk-Based	5	3.1%	█
Therapeutic Community	5	3.1%	█
DBT	4	2.5%	█
Arts Therapy	2	1.2%
Motivational Interviewing	1	0.6%
TOTAL	163
Setting
Category	N	%	Bar
Not Specified / Review	47	28.8%	██████████████
Mixed / Multiple Settings	44	27.0%	█████████████
Prison	42	25.8%	████████████
Forensic Hospital / Inpatient	15	9.2%	████
Community	15	9.2%	████
TOTAL	163
Focus
Category	N	%	Bar
Outcome-Focused	92	56.4%	████████████████████████████
Process-Focused	26	16.0%	███████
Mixed	23	14.1%	███████
Theoretical	22	13.5%	██████
TOTAL	163
